# Supplementary material for: Integrative analysis of Poly(A)-seq and RNA-seq reveals transcriptional regulation of poly(A) tail length in tuberculosis
Source: Microbiol Spectr. 2026 Feb 27;14(4):e02825-24. doi: 10.1128/spectrum.02825-24 (PMC13055295; doi:10.1128/spectrum.02825-24)
Supplement: Table S1 — Base line characteristics of 3 TB patients. [file spectrum.02825-24-s0005.xlsx]

## Sheet: Sheet1
Cases (N=3)	Age (years)	Gender	Ethnic groups	Clinical Symptoms	Clinical diagnosis
Patients 1	50	Male	ethnic Hui	Expectoration; Lacking in strength	Granulomatous necrosis of the right upper lobe of the lung
Patients 2	56	Male	ethnic Han	Cough; Expectoration; Lacking in strength; Chest pain; Short of breath	Large areas of caseous necrosis in the right lower lobe of the lung
Patients 3	43	Male	ethnic Hui	Cough; Lacking in strength; Chest pain; Short of breath	Granulomatous lesion in the left upper lobe of the lung
