# Supplementary material for: Integrative analysis of Poly(A)-seq and RNA-seq reveals transcriptional regulation of poly(A) tail length in tuberculosis
Source: Microbiol Spectr. 2026 Feb 27;14(4):e02825-24. doi: 10.1128/spectrum.02825-24 (PMC13055295; doi:10.1128/spectrum.02825-24)
Supplement: Table S2 — The detailed information of 22 selected DEGs in TB/Ctrl groups. [file spectrum.02825-24-s0006.xlsx]

## Sheet: Sheet1
Gene Symbol	PolyA changes	logFC	p-value	FDR	Classification	Description
CD79A	longer	5.654	1.62e-25	3.56e-22	immune-related	CD79a molecule, immunoglobulin-associated alpha
CHI3L1	longer	3.651	1.61e-14	5.57e-12	immune-related	chitinase 3-like 1 (cartilage glycoprotein-39)
AMPD1	longer	3.183	6.55e-09	1.03e-06	metabolism-related	adenosine monophosphate deaminase 1
FAP	longer	2.874	6.52e-10	1.17e-07	inflammation/fibrosis-related	fibroblast activation protein, alpha
ARRDC5	longer	2.487	6.17e-06	0.000590813		arrestin domain containing 5
MXRA5	longer	2.297	3.12e-07	3.77e-05	immune-related	matrix-remodelling associated 5
C1QTNF6	longer	2.26	1.01e-06	0.000111459	immune/metabolism-related	C1q and tumor necrosis factor related protein 6
ANKRD36BP2	longer	2.155	2.18e-06	0.000225259	Pseudogene	ankyrin repeat domain 36B pseudogene 2
C17orf96	longer	2.077	6.52e-06	0.000621307	cell developmnet/differentiation	chromosome 17 open reading frame 96
VAMP1	longer	1.834	5.92e-05	0.00424032	vesicle transport	vesicle-associated membrane protein 1 (synaptobrevin 1)
TRAC	longer	1.562	0.00039067	0.0202186	immune-related	T cell receptor alpha constant
EMILIN1	longer	1.494	0.00064752	0.0296199	cell adhesion and migration	elastin microfibril interfacer 1
EMP2	longer	-1.441	0.00096854	0.0398854	cell migratory	epithelial membrane protein 2
HSD17B6	longer	-1.513	0.00060066	0.0279504	metabolism-related	hydroxysteroid (17-beta) dehydrogenase 6
WNT9A	longer	-1.541	0.00059	0.0278077		wingless-type MMTV integration site family, member 9A
ANXA3	longer	-1.606	0.00026114	0.0146773	vesicle transport	annexin A3
BLK	shorter	5.818	5.18e-24	7.74e-21	immune-related	BLK proto-oncogene, Src family tyrosine kinase
TNFRSF13C	shorter	5.115	4.94e-22	5.13e-19	immune-related	tumor necrosis factor receptor superfamily, member 13C
FAM101A	shorter	3.923	7.43e-14	2.33e-11	cell development/differentiation	family with sequence similarity 101, member A
GPR84	shorter	2.677	5.77e-07	6.65e-05	immune-related	G protein-coupled receptor 84
MFAP2	shorter	2.007	9.92e-06	0.000893631	cell adhesion	microfibrillar-associated protein 2
SUSD3	shorter	1.644	0.00041803	0.0213976	cell adhesion	sushi domain containing 3
